# Supplementary material for: Early measurement of interleukin-10 predicts the absence of CT scan lesions in mild traumatic brain injury
Source: PLoS One. 2018 Feb 21;13(2):e0193278. doi: 10.1371/journal.pone.0193278 (PMC5821397; doi:10.1371/journal.pone.0193278)
Supplement: S1 Dataset — (XLSX) [file pone.0193278.s001.xlsx]

## Sheet: Dataset
Patient	COHORT	Gender	Age	Loss_of_consciousness	Amnesia	Headache	Vomit_Nausea	CT_result	CT_result_Epidural_Hemmorrhage	CT_result_Subdural_Hemmorrhage	CT_result_Subaracnoid_Hemmorrhage	CT_result_Intracerebral_Hematoma	CT_result_Contusion_Hemmorrhage	CT_result_Skull_fracture	Accident_type	Time_trauma_bloodsample	S100B (ug/L)	IL-10 (pg/mL)	Isolated_mtbi
1	Seville	Female	60	Yes	No	Yes	No	CT-	No	No	No	No	No	No	Fall	≤6h	0.085	0.120214	Isolated TBI
2	Seville	Female	28	Yes	Yes	Yes	No	CT-	No	No	No	No	No	No	Traffic	≤6h	0.063	6.19558	Isolated TBI
3	Seville	Female	44	No	No	No	Yes	CT-	No	No	No	No	No	No	Others	<24h	0.21	0.430431	Politrauma
4	Seville	Female	43	Yes	Yes	Yes	Yes	CT-	No	No	No	No	No	No	Traffic	<24h	0.184	0.237599	Isolated TBI
5	Seville	Male	75	Yes	Yes	Yes	No	CT-	No	No	No	No	No	No	Fall	<24h	0.137	0.299813	Isolated TBI
6	Seville	Male	21	Yes	No	Yes	No	CT-	No	No	No	No	No	No	Traffic	≤6h	0.088	0.550282	Isolated TBI
7	Seville	Male	17	Yes	Yes	Yes	Yes	CT-	No	No	No	No	No	No	Fall	≤6h	0.055	1.07587	Isolated TBI
8	Seville	Male	35	Yes	No	No	No	CT-	No	No	No	No	No	No	Fall	≤6h	0.104	0.319672	Isolated TBI
9	Seville	Male	18	No	Yes	No	No	CT+	Yes	No	No	No	Yes	No	Assult	≤6h	0.191	0.21819	Politrauma
10	Seville	Female	79	Yes	No	No	Yes	CT-	No	No	No	No	No	No	Fall	<24h	0.17	2.23251	Politrauma
11	Seville	Female	66	Yes	Yes	Yes	Yes	CT-	No	No	No	No	No	No	Fall	<24h	0.115	0.342957	Isolated TBI
12	Seville	Female	25	Yes	No	Yes	Yes	CT-	No	No	No	No	No	No	Traffic	<24h	0.484	0.319672	Isolated TBI
13	Seville	Female	32	Yes	No	Yes	No	CT-	No	No	No	No	No	No	Assult	≤6h	0.041	0.163925	Isolated TBI
14	Seville	Female	77	Yes	Yes	No	Yes	CT-	No	No	No	No	No	No	Fall	<24h	0.263	7.83622	Politrauma
15	Seville	Female	65	Yes	No	No	No	CT-	No	No	No	No	No	No	Fall	<24h	0.433	2.94173	Politrauma
16	Seville	Male	22	No	No	Yes	Yes	CT-	No	No	No	No	No	No	Traffic	<24h	0.085	0.283338	Isolated TBI
17	Seville	Male	49	Yes	Yes	No	No	CT-	No	No	No	No	No	No	Traffic	≤6h	1.44	8.41876	Isolated TBI
18	Seville	Male	36	Yes	Yes	No	No	CT-	No	No	No	No	No	No	Others	<24h	0.064	1.15598	Isolated TBI
19	Seville	Male	35	No	Yes	Yes	Yes	CT-	No	No	No	No	No	No	Assult	<24h	0.101	0.895504	Isolated TBI
20	Seville	Male	24	No	No	Yes	Yes	CT-	No	No	No	No	No	No	Traffic	≤6h	0.068	0.157621	Isolated TBI
21	Seville	Male	43	Yes	Yes	Yes	No	CT-	No	No	No	No	No	No	Traffic	≤6h	0.119	0.117132	Isolated TBI
22	Seville	Male	45	Yes	Yes	No	No	CT-	No	No	No	No	No	No	Fall	<24h	0.142	0.0896865	Isolated TBI
23	Seville	Male	43	Yes	No	Yes	Yes	CT+	No	Yes	No	No	No	No	Others	≤6h	0.072	0.160771	Isolated TBI
24	Seville	Male	34	Yes	Yes	Yes	Yes	CT-	No	No	No	No	No	No	Assult	≤6h	0.349	0.123301	Isolated TBI
25	Seville	Male	48	Yes	No	No	No	CT-	No	No	No	No	No	No	Fall	≤6h	0.103	0.0717227	Isolated TBI
26	Seville	Male	23	No	Yes	No	Yes	CT-	No	No	No	No	No	No	Traffic	≤6h	0.146	2.3516	Politrauma
27	Seville	Male	55	No	No	Yes	No	CT-	No	No	No	No	No	No	Assult	<24h	0.081	0.299813	Isolated TBI
28	Seville	Male	38	Yes	Yes	Yes	No	CT-	No	No	No	No	No	No	Assult	<24h	0.23	0.107924	Isolated TBI
29	Seville	Female	44	No	Yes	No	Yes	CT-	No	No	No	No	No	No	Fall	<24h	0.086	0.160771	Politrauma
30	Seville	Male	54	No	No	Yes	Yes	CT-	No	No	No	No	No	No	Assult	≤6h	0.105	1.20717	Isolated TBI
31	Seville	Female	28	Yes	Yes	No	No	CT-	No	No	No	No	No	No	Fall	<24h	0.099	0.0776771	Politrauma
32	Seville	Male	16	Yes	Yes	Yes	Yes	CT-	No	No	No	No	No	No	Fall	≤6h	0.23	0.260394	Isolated TBI
33	Seville	Male	27	Yes	Yes	Yes	Yes	CT-	No	No	No	No	No	No	Traffic	≤6h	0.074	0.0687591	Isolated TBI
34	Seville	Male	77	Yes	Yes	Yes	No	CT-	No	No	No	No	No	No	Fall	<24h	0.029	0.107924	Isolated TBI
35	Seville	Male	45	Yes	Yes	Yes	Yes	CT-	No	No	No	No	No	No	Assult	<24h	0.217	0.874031	Isolated TBI
36	Seville	Male	21	Yes	No	Yes	No	CT-	No	No	No	No	No	No	Assult	<24h	0.125	0.129494	Isolated TBI
37	Seville	Female	94	No	Yes	No	No	CT-	No	No	No	No	No	No	Fall	<24h	0.356	0.28992	NA
38	Seville	Female	83	No	No	Yes	No	CT-	No	No	No	No	No	No	Fall	<24h	0.076	0.276768	Isolated TBI
39	Seville	Male	21	Yes	Yes	No	No	CT-	No	No	No	No	No	No	NA	<24h	0.087	0.413496	Isolated TBI
40	Seville	Male	20	Yes	Yes	No	No	CT-	No	No	No	No	No	No	Others	<24h	0.231	0.110987	Isolated TBI
41	Seville	Female	17	No	No	Yes	No	CT-	No	No	No	No	No	No	Traffic	<24h	0.082	0.141944	Isolated TBI
42	Seville	Female	36	No	No	Yes	No	CT-	No	No	No	No	No	No	Fall	<24h	0.085	0.186129	Isolated TBI
43	Seville	Male	17	Yes	Yes	Yes	No	CT-	No	No	No	No	No	No	Others	<24h	0.139	0.0896865	Isolated TBI
44	Seville	Male	26	No	Yes	Yes	Yes	CT-	No	No	No	No	No	No	Traffic	≤6h	0.427	0.101817	Isolated TBI
45	Seville	Male	55	Yes	Yes	No	No	CT-	No	No	No	No	No	No	Fall	<24h	2.65	8.41453	Politrauma
46	Seville	Male	45	Yes	Yes	No	No	CT-	No	No	No	No	No	No	Others	≤6h	0.173	0.1482	Isolated TBI
47	Seville	Female	54	No	No	Yes	Yes	CT-	No	No	No	No	No	No	Others	<24h	0.045	0.227879	Isolated TBI
48	Seville	Male	17	No	Yes	Yes	No	CT-	No	No	No	No	No	No	Fall	≤6h	0.206	1.91604	Isolated TBI
49	Seville	Male	48	Yes	No	No	No	CT-	No	No	No	No	No	No	Fall	<24h	0.282	0.0483016	Isolated TBI
50	Seville	Male	26	Yes	Yes	Yes	Yes	CT+	No	No	No	No	No	Yes	Traffic	≤6h	0.356	1.70842	Isolated TBI
51	Seville	Male	51	Yes	Yes	Yes	No	CT-	No	No	No	No	No	No	Traffic	≤6h	0.147	0.42704	Isolated TBI
52	Seville	Male	35	Yes	Yes	Yes	No	CT-	No	No	No	No	No	No	Others	≤6h	0.059	0.101817	Isolated TBI
53	Seville	Male	14	Yes	Yes	Yes	Yes	CT-	No	No	No	No	No	No	Fall	≤6h	0.119	0.107924	Isolated TBI
54	Seville	Male	81	Yes	Yes	Yes	No	CT-	No	No	No	No	No	No	Fall	≤6h	0.056	0.28992	Isolated TBI
55	Seville	Male	50	Yes	No	Yes	No	CT-	No	No	No	No	No	No	Fall	≤6h	0.084	2.20568	Politrauma
56	Seville	Male	45	Yes	Yes	No	Yes	CT-	No	No	No	No	No	No	Fall	≤6h	0.425	1.15963	Isolated TBI
57	Seville	Male	35	Yes	No	Yes	No	CT-	No	No	No	No	No	No	Traffic	≤6h	0.076	0.160771	Politrauma
58	Seville	Female	40	No	No	Yes	Yes	CT-	No	No	No	No	No	No	Fall	≤6h	0.085	70.9557	Politrauma
59	Seville	Male	90	No	Yes	Yes	No	CT-	No	No	No	No	No	No	Fall	≤6h	2.52	12.5728	Politrauma
60	Seville	Male	26	No	No	Yes	Yes	CT-	No	No	No	No	No	No	Traffic	≤6h	0.091	0.138823	Isolated TBI
61	Seville	Female	72	No	No	Yes	Yes	CT-	No	No	No	No	No	No	Fall	≤6h	0.055	0.154476	Politrauma
62	Seville	Male	82	Yes	No	Yes	No	CT-	No	No	No	No	No	No	Fall	≤6h	0.117	0.502081	Isolated TBI
63	Seville	Male	33	Yes	Yes	Yes	Yes	CT-	No	No	No	No	No	No	Assult	≤6h	0.416	0.383145	Isolated TBI
64	Seville	Male	44	Yes	No	No	No	CT-	No	No	No	No	No	No	Others	≤6h	0.113	0.376425	Isolated TBI
65	Seville	Male	41	Yes	Yes	Yes	Yes	CT-	No	No	No	No	No	No	Assult	≤6h	0.076	0.114057	Isolated TBI
66	Seville	Male	44	Yes	Yes	Yes	No	CT-	No	No	No	No	No	No	Assult	<24h	0.135	0.529584	Isolated TBI
67	Seville	Male	43	Yes	No	Yes	Yes	CT-	No	No	No	No	No	No	Others	≤6h	0.089	0.352973	Isolated TBI
68	Seville	Male	18	No	No	Yes	No	CT-	No	No	No	No	No	No	Fall	≤6h	0.493	1.09768	Isolated TBI
69	Seville	Male	14	Yes	Yes	Yes	Yes	CT+	No	No	Yes	No	No	No	Assult	≤6h	0.332	1.5922	Isolated TBI
70	Seville	Female	55	No	No	Yes	No	CT-	No	No	No	No	No	No	Others	≤6h	0.09	0.0746955	Politrauma
71	Seville	Male	33	Yes	Yes	Yes	Yes	CT-	No	No	No	No	No	No	Traffic	≤6h	2.37	25.1978	Politrauma
72	Seville	Male	38	No	No	Yes	Yes	CT-	No	No	No	No	No	No	Assult	≤6h	0.106	0.208532	Politrauma
73	Seville	Male	57	Yes	Yes	No	Yes	CT-	No	No	No	No	No	No	Fall	≤6h	0.209	0.405069	Isolated TBI
74	Seville	Female	77	Yes	Yes	Yes	No	CT-	No	No	No	No	No	No	Fall	≤6h	0.079	0.113491	Isolated TBI
75	Seville	Female	82	Yes	Yes	Yes	No	CT-	No	No	No	No	No	No	Fall	<24h	0.213	1.57413	Politrauma
76	Seville	Female	22	Yes	Yes	Yes	No	CT-	No	No	No	No	No	No	Traffic	≤6h	0.275	1.66075	Politrauma
77	Seville	Female	50	Yes	Yes	Yes	No	CT-	No	No	No	No	No	No	Fall	≤6h	0.07	0.230908	Isolated TBI
78	Seville	Female	20	Yes	Yes	Yes	No	CT-	No	No	No	No	No	No	Traffic	≤6h	0.252	0.223651	Isolated TBI
79	Seville	Male	73	Yes	No	No	No	CT-	No	No	No	No	No	No	Others	≤6h	0.225	0.442861	Isolated TBI
80	Seville	Male	52	Yes	Yes	No	No	CT-	No	No	No	No	No	No	Fall	≤6h	0.115	0.263742	Isolated TBI
81	Seville	Female	15	Yes	No	No	No	CT-	No	No	No	No	No	No	Traffic	≤6h	0.152	0.515238	Isolated TBI
82	Seville	Female	30	Yes	Yes	Yes	Yes	CT-	No	No	No	No	No	No	Traffic	≤6h	0.564	11.5997	Politrauma
83	Seville	Female	46	Yes	Yes	No	No	CT-	No	No	No	No	No	No	Traffic	≤6h	0.31	0.393775	Isolated TBI
84	Seville	Male	33	Yes	Yes	Yes	No	CT-	No	No	No	No	No	No	Traffic	≤6h	0.986	3.45611	Politrauma
85	Seville	Male	50	Yes	No	No	No	CT-	No	No	No	No	No	No	Others	≤6h	0.19	0.16975	Politrauma
86	Seville	Male	40	Yes	Yes	Yes	Yes	CT-	No	No	No	No	No	No	Fall	≤6h	0.058	1.52888	Isolated TBI
87	Seville	Male	21	Yes	No	Yes	No	CT-	No	No	No	No	No	No	Traffic	≤6h	0.19	0.176879	Isolated TBI
88	Seville	Male	37	No	No	Yes	No	CT-	No	No	No	No	No	No	Others	<24h	0.054	0.201975	Isolated TBI
89	Seville	Male	63	Yes	Yes	Yes	No	CT-	No	No	No	No	No	No	Fall	≤6h	0.076	1.60297	Politrauma
90	Seville	Male	61	Yes	No	No	No	CT-	No	No	No	No	No	No	Fall	<24h	0.059	0.191193	Isolated TBI
91	Seville	Male	21	Yes	Yes	No	No	CT-	No	No	No	No	No	No	Traffic	≤6h	0.146	3.83893	Isolated TBI
92	Seville	Male	46	Yes	Yes	No	No	CT-	No	No	No	No	No	No	#NULL!	≤6h	0.061	0.0859929	Isolated TBI
93	Seville	Male	69	Yes	Yes	No	No	CT+	No	No	Yes	No	No	No	Traffic	≤6h	0.169	0.345087	Isolated TBI
94	Seville	Male	40	Yes	Yes	No	No	CT-	No	No	No	No	No	No	Traffic	≤6h	0.417	1.03745	Isolated TBI
95	Seville	Male	20	Yes	Yes	Yes	No	CT-	No	No	No	No	No	No	Fall	≤6h	0.042	0.267407	Isolated TBI
96	Seville	Male	51	Yes	Yes	No	No	CT-	No	No	No	No	No	No	Traffic	≤6h	0.542	0.834492	Politrauma
97	Seville	Female	91	Yes	Yes	Yes	No	CT-	No	No	No	No	No	No	Fall	<24h	0.217	0.52673	Politrauma
98	Seville	Female	75	Yes	No	Yes	Yes	CT-	No	No	No	No	No	No	Fall	≤6h	0.195	0.386258	Isolated TBI
99	Seville	Male	80	Yes	No	No	No	CT-	No	No	No	No	No	No	Fall	≤6h	0.229	1.72281	Isolated TBI
100	Seville	Female	81	Yes	Yes	Yes	No	CT-	No	No	No	No	No	No	Fall	≤6h	0.239	0.477056	Isolated TBI
101	Seville	Female	87	Yes	Yes	Yes	Yes	CT+	No	Yes	Yes	No	No	No	Fall	≤6h	0.278	2.71183	Isolated TBI
102	Seville	Male	71	Yes	Yes	Yes	Yes	CT+	Yes	Yes	Yes	No	Yes	Yes	Fall	≤6h	6.35	12.3379	Isolated TBI
103	Seville	Male	37	Yes	Yes	Yes	No	CT-	No	No	No	No	No	No	Fall	<24h	0.041	1.56589	Politrauma
104	Seville	Male	35	Yes	Yes	No	No	CT-	No	No	No	No	No	No	Fall	<24h	0.12	0.16975	Politrauma
105	Seville	Male	88	Yes	Yes	Yes	No	CT-	No	No	No	No	No	No	Fall	<24h	0.279	0.862175	Isolated TBI
106	Seville	Male	24	Yes	Yes	No	No	CT-	No	No	No	No	No	No	Fall	<24h	0.142	0.838443	Politrauma
107	Seville	Male	37	Yes	Yes	No	Yes	CT-	No	No	No	No	No	No	Traffic	<24h	0.08	1.25117	Isolated TBI
108	Seville	Male	24	Yes	Yes	No	Yes	CT-	No	No	No	No	No	No	Assult	<24h	0.126	0.220029	Isolated TBI
109	Seville	Male	22	Yes	Yes	No	No	CT+	No	Yes	Yes	No	Yes	Yes	Assult	<24h	0.281	0.371252	Isolated TBI
110	Seville	Female	31	Yes	No	Yes	No	CT-	No	No	No	No	No	No	Traffic	<24h	0.15	0.106571	Isolated TBI
111	Seville	Female	37	Yes	Yes	Yes	No	CT-	No	No	No	No	No	No	Traffic	≤6h	0.171	0.173312	Isolated TBI
112	Seville	Male	56	Yes	Yes	No	No	CT-	No	No	No	No	No	No	Fall	<24h	2.4	7.76644	Isolated TBI
113	Seville	Male	40	Yes	No	Yes	No	CT-	No	No	No	No	No	No	Fall	<24h	1.51	5.42478	Politrauma
114	Seville	Female	50	Yes	Yes	Yes	Yes	CT-	No	No	No	No	No	No	Traffic	≤6h	0.146	0.127414	Isolated TBI
115	Seville	Male	73	Yes	Yes	No	No	CT+	No	No	No	Yes	No	No	Fall	≤6h	0.221	4.49716	Isolated TBI
116	Seville	Male	21	Yes	Yes	Yes	Yes	CT-	No	No	No	No	No	No	Traffic	<24h	0.046	0.252766	Isolated TBI
117	Seville	Female	25	Yes	Yes	Yes	Yes	CT-	No	No	No	No	No	No	Traffic	<24h	0.108	0.0657345	Politrauma
118	Seville	Female	45	No	No	Yes	Yes	CT-	No	No	No	No	No	No	Fall	<24h	0.096	0.311639	Isolated TBI
119	Geneva	Male	17.7288	No	No	Yes	No	CT-	No	No	No	No	No	No	Assult	<24h	0.545716	1.85537	Isolated TBI
120	Geneva	Female	42.4712	Yes	No	Yes	Yes	CT-	No	No	No	No	No	No	Fall	<24h	0.0516308	0.390521	Isolated TBI
121	Geneva	Male	19.3233	Yes	No	No	No	CT-	No	No	No	No	No	No	Assult	<24h	0.87696	0.279619	Isolated TBI
122	Geneva	Female	90.5123	Yes	Yes	No	No	CT-	No	No	No	No	No	No	Fall	<24h	0.431394	5.37187	Isolated TBI
123	Geneva	Male	36.6603	Yes	No	Yes	Yes	CT-	No	No	No	No	No	No	Assult	≤6h	0.161164	0.471407	Isolated TBI
124	Geneva	Female	22.7562	Yes	No	No	Yes	CT-	No	No	No	No	No	No	Assult	≤6h	0.105017	0.487728	Isolated TBI
125	Geneva	Male	70.1123	Yes	No	No	No	CT-	No	No	No	No	No	No	Fall	≤6h	0.0674805	0.108372	Isolated TBI
126	Geneva	Male	81.8493	Yes	Yes	No	No	CT+	No	No	Yes	No	No	No	Fall	≤6h	0.249385	1.00576	Isolated TBI
127	Geneva	Male	27.1973	No	Yes	No	No	CT-	No	No	No	No	No	No	Fall	≤6h	0.130029	0.108372	Isolated TBI
128	Geneva	Female	55.3068	Yes	Yes	No	No	CT-	No	No	No	No	No	No	Fall	≤6h	0.146069	0.295271	Isolated TBI
129	Geneva	Female	58.5507	Yes	Yes	No	No	CT-	No	No	No	No	No	No	Fall	≤6h	0.108661	0.132664	Isolated TBI
130	Geneva	Male	82.8466	Yes	Yes	No	No	CT-	No	No	No	No	No	No	Fall	≤6h	0.0935791	2.82091	Isolated TBI
131	Geneva	Male	63.0301	No	Yes	No	No	CT-	No	No	No	No	No	No	Fall	≤6h	0.192151	0.274418	Isolated TBI
132	Geneva	Male	28.1836	Yes	Yes	No	No	CT-	No	No	No	No	No	No	Assult	≤6h	0.137435	0.122899	Politrauma
133	Geneva	Female	88.6932	Yes	Yes	Yes	No	CT+	No	No	Yes	No	No	No	Traffic	≤6h	1.08003	4.77145	Isolated TBI
134	Geneva	Male	76.8932	Yes	Yes	No	No	CT-	No	No	No	No	No	No	NA	≤6h	0.24283	0.471407	Isolated TBI
135	Geneva	Female	87.9205	Yes	Yes	No	No	CT-	No	No	No	No	No	No	Fall	<24h	0.0761041	0.284829	Politrauma
136	Geneva	Male	64.9836	Yes	No	No	No	CT-	No	No	No	No	No	No	Assult	<24h	0.128961	0.152368	Isolated TBI
137	Geneva	Female	74.274	Yes	No	No	No	CT+	No	No	No	Yes	No	No	Fall	≤6h	0.0917042	2.27217	Isolated TBI
138	Geneva	Male	20.2411	Yes	Yes	Yes	Yes	CT-	No	No	No	No	No	No	Sport	≤6h	0.0532366	0.162301	Isolated TBI
139	Geneva	Male	68.0466	No	Yes	No	No	CT-	No	No	No	No	No	No	NA	≤6h	0.147243	0.132664	Isolated TBI
140	Geneva	Female	95.8	Yes	Yes	No	No	CT-	No	No	No	No	No	No	NA	≤6h	0.0877092	0.363848	Isolated TBI
141	Geneva	Male	62.5397	Yes	No	No	No	CT+	No	Yes	No	No	No	No	Fall	≤6h	0.160066	1.06369	Isolated TBI
142	Geneva	Female	65.2795	Yes	No	No	No	CT-	No	No	No	No	No	No	Fall	≤6h	0.0873707	1.32155	Isolated TBI
143	Geneva	Male	34.9808	Yes	Yes	No	No	CT+	No	No	No	No	Yes	No	Traffic	≤6h	0.18971	1.71	Politrauma
144	Geneva	Female	91.3671	Yes	No	Yes	No	CT+	No	No	No	No	No	Yes	Traffic	≤6h	0.427455	1.28023	Politrauma
145	Geneva	Male	25.4904	Yes	Yes	Yes	No	CT+	No	No	No	Yes	Yes	No	Assult	≤6h	0.161988	0.162301	Isolated TBI
146	Geneva	Female	20.5342	Yes	Yes	Yes	Yes	CT-	No	No	No	No	No	No	Fall	<24h	0.342717	0.089251	Isolated TBI
147	Geneva	Male	71.8877	Yes	Yes	No	No	CT-	No	Yes	No	No	No	No	Fall	≤6h	0.102337	0.177292	Isolated TBI
148	Geneva	Male	56.7507	Yes	No	No	No	CT-	No	No	No	No	No	No	Fall	≤6h	0.0956319	0.172283	Isolated TBI
149	Geneva	Female	19.3233	Yes	No	No	Yes	CT-	No	No	No	No	No	No	Fall	≤6h	0.00217	0.172283	Isolated TBI
150	Geneva	Female	83.0027	No	Yes	No	No	CT-	No	No	No	Yes	No	No	NA	<24h	0.0835559	0.936594	Isolated TBI
151	Geneva	Male	27.6384	Yes	Yes	Yes	No	CT-	No	No	No	No	No	No	Fall	≤6h	0.0746024	0.264039	Politrauma
152	Geneva	Male	62.8685	Yes	Yes	No	No	CT-	No	No	No	No	No	No	NA	<24h	0.242148	2.03228	Isolated TBI
153	Geneva	Female	49.2849	Yes	Yes	No	No	CT-	No	No	No	No	No	No	Fall	≤6h	0.0691319	0.192389	Isolated TBI
154	Geneva	Male	67.9589	Yes	No	No	No	CT-	No	No	No	No	Yes	No	Fall	≤6h	0.205755	0.192389	NA
155	Geneva	Male	20.1945	Yes	Yes	No	No	CT-	No	No	No	No	No	No	Traffic	<24h	0.0718617	0.23824	Isolated TBI
156	Geneva	Female	38.2466	Yes	Yes	Yes	Yes	CT+	No	No	Yes	Yes	No	Yes	NA	<24h	0.534308	13.9421	Politrauma
157	Geneva	Male	56.211	Yes	No	No	No	CT-	No	No	No	No	No	No	Fall	≤6h	0.0850857	0.890714	Isolated TBI
158	Geneva	Female	35.737	Yes	No	No	No	CT-	No	No	No	No	No	No	Traffic	≤6h	0.0869476	0.321508	Isolated TBI
159	Geneva	Male	22.7781	Yes	Yes	Yes	No	CT-	No	No	No	No	No	No	Assult	≤6h	0.160341	0.177292	Politrauma
160	Geneva	Female	87.2849	Yes	Yes	No	No	CT+	No	No	Yes	No	No	No	Fall	≤6h	1.67932	0.592089	Isolated TBI
161	Geneva	Female	79.5014	Yes	No	No	No	CT+	No	No	No	Yes	Yes	No	Fall	≤6h	0.138958	0.227983	Isolated TBI
162	Geneva	Female	88.6685	No	No	No	Yes	CT-	No	No	No	No	No	No	Fall	<24h	0.127806	0.862136	Politrauma
163	Geneva	Male	55.8685	Yes	No	No	No	CT-	No	No	No	No	No	No	Fall	≤6h	0.0609271	0.0987736	Isolated TBI
164	Geneva	Male	32.063	Yes	Yes	No	No	CT-	No	No	No	No	No	No	Assult	≤6h	0.042736	0.162301	Isolated TBI
165	Geneva	Male	23.4027	Yes	No	No	No	CT-	No	No	No	No	No	No	Assult	≤6h	0.326138	0.0751245	Politrauma
166	Geneva	Male	54.0986	Yes	Yes	No	No	CT-	No	No	No	No	No	No	Fall	<24h	0.0478789	0.187345	Isolated TBI
167	Geneva	Male	41.1288	No	No	Yes	No	CT-	No	No	No	No	No	No	Others	≤6h	0.0819674	0.248533	Isolated TBI
168	Geneva	Male	24.4795	Yes	Yes	No	No	CT+	No	No	No	No	No	Yes	Traffic	≤6h	0.798109	1.27567	Politrauma
169	Geneva	Female	91.9616	Yes	No	Yes	No	CT-	No	No	No	No	No	No	Fall	≤6h	0.0787124	0.00253254	Isolated TBI
170	Geneva	Female	81.7151	Yes	No	No	Yes	CT+	No	No	Yes	No	No	Yes	Fall	≤6h	0.163837	13.5753	Isolated TBI
171	Geneva	Male	28.3342	Yes	Yes	Yes	Yes	CT-	No	No	No	No	No	No	Traffic	<24h	0.362752	0.00253254	Isolated TBI
172	Geneva	Male	69.474	Yes	Yes	No	No	CT-	No	No	No	No	No	No	Fall	≤6h	0.0906821	0.331308	Politrauma
173	Geneva	Male	41.6411	Yes	Yes	Yes	No	CT-	No	No	No	No	No	No	Fall	≤6h	0.220698	0.367527	Isolated TBI
174	Geneva	Male	31.5699	Yes	Yes	No	No	CT-	No	No	No	No	No	No	Traffic	≤6h	0.585535	1.0217	Isolated TBI
175	Geneva	Male	90.3534	Yes	No	No	No	CT-	No	No	No	No	No	No	Fall	≤6h	0.570133	1.40722	Isolated TBI
176	Geneva	Male	30.126	Yes	No	No	No	CT-	No	No	No	No	No	No	Sport	≤6h	0.743989	0.639168	Isolated TBI
177	Geneva	Female	40.7397	Yes	Yes	No	No	CT-	No	No	No	No	No	No	Traffic	≤6h	0.24562	0.913229	Isolated TBI
178	Geneva	Male	58.4959	Yes	Yes	No	No	CT-	No	No	No	No	No	No	Fall	≤6h	0.0520995	0.092539	Isolated TBI
179	Geneva	Male	27.9178	Yes	No	No	No	CT-	No	No	No	No	No	No	Traffic	<24h	0.151047	0.570402	Isolated TBI
180	Geneva	Female	65.5644	No	Yes	No	No	CT+	Yes	No	No	No	Yes	Yes	Fall	<24h	0.242365	0.422279	Politrauma
181	Geneva	Female	84.5425	No	Yes	No	No	CT+	Yes	Yes	No	No	No	No	Fall	<24h	1.25639	1.55283	Politrauma
182	Geneva	Female	82.7014	Yes	Yes	No	No	CT-	No	No	No	No	No	No	Fall	≤6h	0.319949	0.331308	Isolated TBI
183	Geneva	Male	75.0849	Yes	Yes	No	Yes	CT+	No	Yes	Yes	No	No	Yes	Traffic	≤6h	0.115277	4.93744	Politrauma
184	Geneva	Male	27.7123	Yes	Yes	No	No	CT-	No	No	No	No	No	No	Traffic	≤6h	0.0826379	0.48365	Politrauma
185	Geneva	Female	82.6795	No	Yes	No	No	CT-	No	No	No	No	No	No	Fall	<24h	0.141888	0.206714	Isolated TBI
186	Geneva	Female	86.5781	Yes	Yes	No	No	CT-	No	No	No	No	No	No	Fall	<24h	0.1532	0.410071	Isolated TBI
187	Geneva	Male	18.0521	Yes	No	Yes	No	CT-	No	No	No	No	No	No	Sport	≤6h	0.0554999	2.02169	Isolated TBI
188	Geneva	Male	39.6712	Yes	Yes	No	No	CT-	No	No	No	No	No	No	Traffic	<24h	0.290695	0.206714	Politrauma
189	Geneva	Male	34.7315	Yes	Yes	No	No	CT-	No	No	No	No	No	No	Traffic	≤6h	0.112265	0.385723	Isolated TBI
190	Geneva	Male	60.3863	Yes	Yes	Yes	No	CT-	No	No	No	No	No	No	Assult	≤6h	0.10533	0.391801	Isolated TBI
191	Geneva	Male	83.1178	No	No	No	Yes	CT-	No	No	No	No	No	No	Fall	<24h	0.142597	0.325296	Isolated TBI
192	Geneva	Male	93.4603	Yes	Yes	No	Yes	CT+	No	No	Yes	No	No	No	Fall	<24h	0.256236	0.160373	Politrauma
193	Geneva	Male	62.7644	No	Yes	No	No	CT-	No	No	No	No	No	No	Traffic	≤6h	0.153506	0.520717	Isolated TBI
194	Geneva	Male	53.4301	Yes	Yes	No	No	CT-	No	No	No	No	No	No	Fall	≤6h	0.30766	0.00253254	Isolated TBI
195	Geneva	Male	46.589	No	Yes	No	No	CT-	No	No	No	No	No	No	Fall	<24h	0.0321008	0.00253254	Politrauma
196	Geneva	Female	82.5973	Yes	Yes	Yes	Yes	CT+	Yes	Yes	Yes	No	Yes	Yes	Fall	<24h	0.134338	0.607849	Isolated TBI
197	Geneva	Female	31.8192	Yes	No	Yes	Yes	CT-	No	No	No	No	No	No	Fall	<24h	0.0561835	0.148912	Isolated TBI
198	Geneva	Male	75.9808	Yes	Yes	No	No	CT+	No	No	Yes	No	Yes	Yes	Fall	≤6h	0.639358	0.301317	Isolated TBI
199	Geneva	Male	56.4904	No	Yes	No	No	CT-	No	No	No	No	No	No	Fall	≤6h	0.132038	0.160373	Isolated TBI
200	Geneva	Male	57.0932	Yes	No	No	No	CT-	No	No	No	No	No	No	Fall	≤6h	0.0796238	0.00253254	Isolated TBI
201	Geneva	Male	22.7726	Yes	Yes	No	No	CT-	No	No	No	No	No	No	Fall	≤6h	0.0335829	0.379652	Isolated TBI
202	Geneva	Male	35.3288	Yes	No	Yes	No	CT-	No	No	No	No	No	No	Assult	≤6h	0.0723087	0.289373	Isolated TBI
203	Geneva	Female	84.3342	No	Yes	No	No	CT+	No	No	No	No	No	Yes	Fall	<24h	0.556032	1.9475	Isolated TBI
204	Geneva	Female	22.6959	Yes	No	Yes	Yes	CT-	No	No	No	No	No	No	Fall	<24h	0.025912	0.092539	Isolated TBI
205	Geneva	Male	19.4274	Yes	Yes	No	No	CT-	No	No	No	No	No	No	Assult	≤6h	0.143509	0.0384016	Isolated TBI
206	Geneva	Male	66.989	Yes	Yes	No	No	CT+	No	No	No	No	No	Yes	Traffic	≤6h	0.349285	2.26567	Politrauma
207	Geneva	Female	91.3562	Yes	No	No	No	CT-	No	No	No	No	No	No	Fall	≤6h	0.234987	0.482884	Isolated TBI
